# Supplementary material for: Non-Hermitian topology in static mechanical metamaterials
Source: Sci Adv. 2023 Jul 5;9(27):eadf7299. doi: 10.1126/sciadv.adf7299 (PMC10321739; doi:10.1126/sciadv.adf7299)
Supplement: Supplementary file 2 — Movies S1 to S3 [file sciadv.adf7299_movies_s1_to_s3.zip]

Archive with 3 entries (3 files):
- adf7299_Movie_S1.mp4
- adf7299_Movie_S2.mp4
- adf7299_Movie_S3.mp4
